# Supplementary material for: Kaposi’s Sarcoma Lesion Progression in BKV-Tat Transgenic Mice Is Increased by Inflammatory Cytokines and Blocked by Treatment with Anti-Tat Antibodies
Source: Int J Mol Sci. 2022 Feb 14;23(4):2081. doi: 10.3390/ijms23042081 (PMC8874961; doi:10.3390/ijms23042081)
Supplement: Supplementary file 1 [file ijms-23-02081-s001.zip]

Archive with 1 entries (1 files):
- ijms-1544352-supplementary.pdf
